# Supplementary material for: Comparison of Body Characteristics, Carotenoid Composition, and Nutritional Quality of Chinese Mitten Crab (Eriocheir sinensis) with Different Hepatopancreas Redness
Source: Foods. 2024 Mar 25;13(7):993. doi: 10.3390/foods13070993 (PMC11011956; doi:10.3390/foods13070993)
Supplement: Supplementary file 1 [file foods-13-00993-s001.zip]

Archive with 1 entries (1 files):
- foods-2889156-supplementary.pdf
